# Supplementary material for: Apolipoprotein B48 Knockout Ameliorates High-Fat-Diet-Induced Metabolic Impairment in Mice
Source: Biomolecules. 2025 Oct 15;15(10):1454. doi: 10.3390/biom15101454 (PMC12564635; doi:10.3390/biom15101454)
Supplement: Supplementary file 1 [file biomolecules-15-01454-s001.zip]

Archive with 1 entries (1 files):
- biomolecules-3892237-supplementary.pdf
